# Supplementary material for: Production of β-Cyclocitral and Its Precursor β-Carotene in Microcystis aeruginosa: Variation at Population and Single-Cell Levels
Source: Toxins (Basel). 2022 Mar 9;14(3):201. doi: 10.3390/toxins14030201 (PMC8955627; doi:10.3390/toxins14030201)
Supplement: Supplementary file 1 [file toxins-14-00201-s001.zip]

Archive with 1 entries (1 files):
- toxins-1602271-supplementary.pdf
